# Supplementary material for: Remnant Cholesterol Levels at Diagnosis May Predict Acute Coronary Syndrome Occurrence During Follow-Up in Patients with Antineutrophil Cytoplasmic Antibody-Associated Vasculitis
Source: J Clin Med. 2025 Mar 26;14(7):2260. doi: 10.3390/jcm14072260 (PMC11989813; doi:10.3390/jcm14072260)
Supplement: Supplementary file 1 [file jcm-14-02260-s001.zip]

Archive with 1 entries (1 files):
- jcm-3537672-supplementary.pdf
